# Supplementary material for: Nonadiabatic Surface Hopping Dynamics of Photocatalytic Water Splitting Process with Heptazine–(H2O)4 Chromophore
Source: Int J Mol Sci. 2025 May 9;26(10):4549. doi: 10.3390/ijms26104549 (PMC12111505; doi:10.3390/ijms26104549)
Supplement: Supplementary file 1 [file ijms-26-04549-s001.zip]

Archive with 1 entries (1 files):
- ijms-3595756-supplementary.pdf
